# Supplementary material for: Mixed Milk Feeding: A New Approach to Describe Feeding Patterns in the First Year of Life Based on Individual Participant Data from Two Randomised Controlled Trials
Source: Nutrients. 2022 May 24;14(11):2190. doi: 10.3390/nu14112190 (PMC9182968; doi:10.3390/nu14112190)
Supplement: Supplementary file 1 [file nutrients-14-02190-s001.zip]

Archive with 1 entries (1 files):
- nutrients-1679118-supplementary.pdf
